# Supplementary material for: Polyphenolic Compounds of Crataegus Berry, Leaf, and Flower Extracts Affect Viability and Invasive Potential of Human Glioblastoma Cells
Source: Molecules. 2021 May 1;26(9):2656. doi: 10.3390/molecules26092656 (PMC8124274; doi:10.3390/molecules26092656)
Supplement: Supplementary file 1 [file molecules-26-02656-s001.zip]

Archive with 1 entries (1 files):
- molecules-1185795-supplementary.pdf
